# Supplementary material for: The Emergence and Pathogenesis of Recombinant Viruses Associated with NADC34-like Strains and the Predominant Circulating Strains of Porcine Reproductive and Respiratory Syndrome Virus in Southern China
Source: Viruses. 2022 Jul 31;14(8):1695. doi: 10.3390/v14081695 (PMC9416154; doi:10.3390/v14081695)
Supplement: Supplementary file 1 [file viruses-14-01695-s001.zip]

Archive with 1 entries (1 files):
- viruses-1826590-supplementary.pdf
